# Supplementary material for: Livestock integration into soybean systems improves long-term system stability and profits without compromising crop yields
Source: Sci Rep. 2021 Jan 18;11:1649. doi: 10.1038/s41598-021-81270-z (PMC7813827; doi:10.1038/s41598-021-81270-z)
Supplement: Supplementary file 2 — Supplementary Information 2. [file 41598_2021_81270_MOESM2_ESM.txt]

####################################################################

#### Title: "Effect of System on Probability of Extreme Yields"  ####

#### Author: Dr. Emilio Laca (University of California - Davis) ####

#### Date created: February, 2019                               ####

#### Date last updated: October, 2019                           ####

####################################################################


Acknowledgements: The authors are grateful to Dr. Timothy Bowles (University of California - Berkeley) for providing the R code adapted from Gaudin et al. (2015), on which this script is based.


# Description of method:


This is a distribution-free, simulation-based method to test the hypothesis that there are no treatment or system effects on the probability of extreme yields. The method is based on generating a null distribution of the statistic of interest for each treatment while the null hypothesis is known to be true, because treatments are ignored in the creation of the distribution by resampling. Then, the observed values of the statistic are compared to the null distribution. If the observed values are more extreme than the 10 or 90 % (or other levels) of the distribution, they are considered "significantly" different and the null is rejected. Although the code also calculates the null distribution of proportion of observations below the median, the explanation is focused on the distribution of proportions below the 10th and above the 90th percentiles.


The statistic of interest is itself a probability or proportion of yield values that fall below a critical level considered "extreme." It is best to think of it as a proportion to avoid confusion with the probability of the statistic.


1. Yields were detrended and converted to deviations.

2. Threshold deviations (data values) were defined as the observed 10, 50 and 90% quantiles of the pooled set of deviations (all data pooled) ignoring treatments. (threshB1, threshB2, threshB3)

3. Kernel densities of deviations were estimated for each treatment and the proportions of values more extreme than the thresholds were calculated for each treatment. These are the OBSERVED values of the statistics of interest. (results)

4. Generate null distribution of statistics of interest ignoring treatments:

  a. Generate R (5000) random sets of deviations data by resampling with replacement from the data ignoring treatments and within blocks. (ryields)

  b. Estimate a kernel density for each random data set. (dens.rnd)

  c. Calculate the statistics of interest (proportions of density beyond thresholds) for each density.

5. For each treatment, compute the proportion of the null distribution that is more extreme than the observed values of the statistic of interest.


############### Read detrended yield data ############

# These data were provided by the code that Pedro used.

# Yields are corrected for treat*year but not for block.


d.soy <- read.csv("~/Desktop/ICLS_Stability/Spreadsheets/yield.unconditional.csv") %>%

  select(year = Year, treat = Treat, block = Block, yield = detrend2.Yield) %>%

  filter(!is.na(yield))


#### Detrended Block Corrected Yield #####

# The original data are read and I calculate the detrended, block-corrected data.


soy.eal <- read.csv("~/Desktop/ICLS_Stability/Spreadsheets/PlanilhaTupaSoy.csv")


soy.eal <- soy.eal %>%

  mutate(block = factor(Block),

         treat = Treat,

         year = Year,

         yield = Yield) %>%

  filter(year != 2001 & !is.na(yield)) %>%

  select(year, block, treat, yield)


str(soy.eal)


sm1 <- lm(yield ~ treat*year + block, soy.eal)

sm2 <- lm(yield ~ treat*year, soy.eal)


anova(sm1)

anova(sm2)

summary(sm1)


soy.eal <- soy.eal %>%

  mutate(dYield1 = residuals(sm1) + mean(yield), # Block-corrected

         dYield2 = residuals(sm2) + mean(yield)) # Block uncorrected


pairs(soy.eal[, 4:6], main = "Determine if data in d.soy were block corrected")

write.csv(soy.eal, "soy.eal.csv")


# Here I simulated random detrended data without any treatment or block effects.

# These data can be used to check the method when original data have no effects.


set.seed(33)

soy.rnd <- expand.grid(year = c(2002, 2004, 2005, 2006, 2007, 2009, 

                                2010, 2011, 2012, 2013, 2014, 2015, 2016),

                       block = c(1, 2, 3),

                       treat = c("10", "20", "30", "40", "sp")) %>% 

  mutate(yield = rnorm(length(year), mean = 3142, sd = 1082))


#############################################################################

# Modify this section by commenting/uncommenting to pick the data set desired.

# Data for this analysis


ddd <- d.soy # OPTION 1: use treat*year detrended data


# ddd <- soy.eal %>% # OPTION 2: use treat*year + block detrended data

#   as.tbl() %>%

#   select(year, block, treat, yield = dYield1) %>%

#     filter(!is.na(yield))

# 

# ddd <- soy.rnd # OPTION 3: use random simulated data


# Leave this as it is to get the right number of rows later.

ddd <- as.data.frame(arrange(ddd, block, treat, year))


ddd.wide <- spread(ddd, treat, yield) %>%

  select(year, block, T10 = '10', T20 = '20', T30 = '30', T40 = '40', sp)


# r original densities

summary(ddd$yield)


n = 25001

width <- 0.25

from = 0

to = from + (n - 1) * width


densO <- by(ddd, ddd$treat, 

            function(x) {

              density(x$yield, 

                      bw = "SJ", 

                      kernel = "gaussian", 

                      n = n, 

                      from = from, 

                      to = to)})


plot(densO[[1]], main = "")

for (i in 2:5) lines(densO[[i]], lwd = 1.5 * i)


lines(density(ddd$yield, 

              bw = "SJ", 

              kernel = "gaussian", 

              n = n, 

              from = from, 

              to = to),

      col = "red",

      lwd = 2)


# Get 0.10, 0.50 and 0.90 quantiles from ALL yield data rounded to integer

# Note that treatments are ignored

# Quantiles of pooled data, ignoring treatments


threshB1 <- round(quantile(ddd$yield, 0.1))

threshB2 <- round(quantile(ddd$yield, 0.5))

threshB3 <- round(quantile(ddd$yield, 0.9))


abline(v = c(threshB1, threshB2, threshB3),

       col = "blue",

       lwd = 2)


# Calculate the probabilities of the (pooled) empirical quantiles for each treatment

# Using the "observed" kernel densities.


results <- data.frame(

  p.10 = round(

    sapply(

      densO, 

      function(d) {

        sum(d$y[which.min(d$x):which(d$x == threshB1)]*width)

      }) * 100, 1),

  p.med = round(

    sapply(

      densO, 

      function(d) {

        sum(d$y[which.min(d$x):which(d$x == threshB2)]*width)

      })*100, 1),

  p.90 = round(

    sapply(

      densO, 

      function(d) {

        sum(d$y[which(d$x == threshB3):which.max(d$x)]*width)

      })*100, 1))


nt <- nlevels(ddd$treat)


####################### Yield randomization #########################


# For our data we need to sample a random treatment for each year and block.

# We also need to accommodate missing treatments or plots in certain years.

# Each year and block combination has a set of yields for the treatments 

# observed that year in that block. We take bootstrap samples from the set 

# ignoring treatments to generate a null distribution for each statistic of

# interest.


nr <- 5000 # define the number of bootstrap samples to use


nestd <- as_tibble(ddd) %>% nest(treat, yield) # nested tibble to facilitate

# bootstrapping within year and block


# Create empty matrix to receive random data realizations in columns

ryields <- matrix(NA, nrow = nrow(ddd.wide), ncol = nr)


# Fill matrix with nr independent realizations.

# Sample WITHIN blocks with replacement.

# sp has missing values in some block-year combinations.

# In those cases, the sample of size nt is obtained from fewer than nt values.

for (j in seq(from = 1, to = nr, by = nt)) {

  ryields[, j:(j + (nt - 1))] <- 

    map(nestd$data, ~ sample(.x$yield,size = nt, replace = TRUE)) %>%

    do.call(rbind, .)

}


# ryields is a matrix where each column is a randomized yield data set where

# yields were sampled with replacement from each block-year combination.


############### Estimate kernel density for randomized yields ##################

# This generates a density function for each set of random yields where treatments

# are ignored.


dens.rnd <- apply(ryields, 2, 

                  function(x) density(x, bw = "SJ", 

                                      kernel = "gaussian", 

                                      n = n, 

                                      from = from, 

                                      to = to))


# Check a few densities by plottting

plot(dens.rnd[[1]])

for (i in 2:16) lines(dens.rnd[[i]], col = "green")


########################### Randomized proportions #############################


# For each random density, this generates a null pdf of the percentage of yields

# expected to be below (above) each threshold. There is one percentage for each

# threshold (column) and random density (row).


results.rnd <- data.frame(

  p.10 = round(sapply(dens.rnd,

                      function(d) sum(d$y[which.min(d$x):which(d$x == threshB1)]*width))*100, 1),

  p.med = round(sapply(dens.rnd,

                       function(d) sum(d$y[which.min(d$x):which(d$x == threshB2)]*width))*100, 1),

  p.90 = round(sapply(dens.rnd,

                      function(d) sum(d$y[which(d$x == threshB3):which.max(d$x)]*width))*100, 1)

)


# Finally, the OBSERVED percentage of yields below (above) the threshold are

# placed in the null distributions to determine the null probabilities of

# observing more extreme values.


# These are the null distributions of the statistics of interest with the 

# observed values as vertical lines. Narrowest is for the first treatment

# and width increases with the default treatment order.


# Null distribution of the percentage of yields falling below threshold1

plot(density(results.rnd$p.10))

abline(v = results$p.10, lwd = 1:5*2)


# compare to results of other method

# lines(density(100 * rnd_r[1, ]), col = "red")


# Null distribution of the percentage of yields falling below threshold2

plot(density(results.rnd$p.med))

abline(v = results$p.med, lwd = 1:5*2)

# lines(density(100 * rnd_r[2, ]), col = "red")


# Null distribution of the percentage of yields falling above threshold3

plot(density(results.rnd$p.90))

abline(v = results$p.90, lwd = 1:5*2)

# lines(density(100 * rnd_r[3, ]), col = "red")


p_val.rnd <- data.frame(p.10 = apply(results, 1, function(x) sum(results.rnd[ ,1] < x[1])/ncol(ryields)),

                        p.50 = apply(results, 1, function(x) sum(results.rnd[ ,2] < x[2])/ncol(ryields)),

                        p.90 = apply(results, 1, function(x) sum(results.rnd[ ,3] > x[3])/ncol(ryields)))


# p.10 = null probability that the percentage of yields below threshold1 is smaller than observed.

# p.50 = null probability that the percentage of yields below threshold2 is smaller than observed.

# p.90 = null probability that the percentage of yields above threshold3 is greater than observed.


print(p_val.rnd)

print(results)
